# Supplementary material for: Impact of Antipseudomonal Antibiotics in Patients with Bronchiectasis Who Experienced Exacerbation or Developed Pneumonia: A Nationwide Study in Japan
Source: Antibiotics (Basel). 2024 Dec 5;13(12):1182. doi: 10.3390/antibiotics13121182 (PMC11672765; doi:10.3390/antibiotics13121182)
Supplement: Supplementary file 1 [file antibiotics-13-01182-s001.zip]

Archive with 1 entries (1 files):
- antibiotics-3294747-supplementary.pdf
